# Supplementary material for: Identifying Protein Features Responsible for Improved Drug Repurposing Accuracies Using the CANDO Platform: Implications for Drug Design
Source: Molecules. 2019 Jan 4;24(1):167. doi: 10.3390/molecules24010167 (PMC6337359; doi:10.3390/molecules24010167)
Supplement: Supplementary file 1 [file molecules-24-00167-s001.zip]

Archive with 4 entries (4 files):
- figureS1.pdf
- fileS1.pdf
- fileS2.pdf
- fileS3.pdf
